# Supplementary material for: Exploration of Toxins from a Marine Annelid: An Analysis of Phyllotoxins and Accompanying Bioactives
Source: Animals (Basel). 2024 Feb 16;14(4):635. doi: 10.3390/ani14040635 (PMC10885894; doi:10.3390/ani14040635)
Supplement: Supplementary file 1 [file animals-14-00635-s001.zip]

Archive with 1 entries (1 files):
- animals-2822341-supplementary.pdf
